# Supplementary material for: Syndecan-4 Is a Key Facilitator of the SARS-CoV-2 Delta Variant’s Superior Transmission
Source: Int J Mol Sci. 2022 Jan 12;23(2):796. doi: 10.3390/ijms23020796 (PMC8775852; doi:10.3390/ijms23020796)
Supplement: Supplementary file 1 [file ijms-23-00796-s001.zip]

Archive with 1 entries (1 files):
- ijms-1535806-supple-revised2.pdf
